# Supplementary material for: Enhanced Effects of ISA 207 Adjuvant via Intradermal Route in Foot-and-Mouth Disease Vaccine for Pigs
Source: Vaccines (Basel). 2024 Aug 26;12(9):963. doi: 10.3390/vaccines12090963 (PMC11435775; doi:10.3390/vaccines12090963)
Supplement: Supplementary file 1 [file vaccines-12-00963-s001.zip]

Archive with 1 entries (1 files):
- vaccines-3077384-supplementary.pdf
